# Supplementary material for: EEG resting-state functional connectivity: evidence for an imbalance of external/internal information integration in autism
Source: J Neurodev Disord. 2022 Aug 27;14:47. doi: 10.1186/s11689-022-09456-8 (PMC9419397; doi:10.1186/s11689-022-09456-8)
Supplement: Supplementary file 1 — Additional file 1. Significant differences in current source density in alpha band for ASD and TD groups (p < 0.05). For each region that showed significant decrease in current source density, the number of voxels, the localization of the maximum statistical peak difference, and the involvement in a RSN of interest for this region were indicated. The names of the regions are the labels given by sLORETA for the corresponding coordinates. [file 11689_2022_9456_MOESM1_ESM.xls]

## Sheet: Feuil1
Regions	Number of Voxel	t value	MNI coordinates			Regions involved in RSN of interest
			X	Y	Z
Superior temporal gyrus	167	-5.725	45	-35	15	DMN
Insula	102	-5.529	45	-35	20	/
Transverse temporal gyrus	32	-5.304	40	-35	10	SMN
Paracentral lobule	95	-5.298	15	-40	50	/
Precuneus	175	-5.121	10	-45	50	DAN
Cingulate gyrus	160	-5.082	15	-35	45	/
Middle temporal gyrus	114	-4.998	55	-45	5	DAN
Posterior cingulate	77	-4.789	5	-35	25	DMN
Postcentral gyrus	183	-4.784	40	-30	30	SMN
Medial frontal gyrus	53	-4.756	10	-30	55	DMN / SMN
Supramarginal gyrus	24	-4.752	50	-50	20	/
Inferior parietal lobule	136	-4.724	50	-50	25	DAN
Cuneus	52	-4.497	25	-70	15	/
Precentral gyrus	72	-4.454	20	-30	55	SMN
Superior parietal lobule	23	-4.212	40	-60	55	DAN
Inferior temporal gyrus	5	-4.212	60	-55	-10	/
Middle occipital gyrus	23	-4.116	30	-80	20	/
Superior occipital gyrus	17	-4.102	35	-75	25	/
Sub-gyral	7	-4.033	-30	-60	25	/
Parahippocampal gyrus	25	-3.997	10	-35	0	/
Angular gyrus	13	-3.963	45	-70	35	/
Anterior cingulate	7	-3.773	0	0	-5	/
Lingual gyrus	8	-3.746	15	-50	0	/
Table 1. Significant differences in current source density in alpha band for ASD and TD groups (p < 0.05). For each region that showed significant decrease in current source density, the number of voxels, the localization of the maximum statistical peak d
