# Supplementary material for: EEG resting-state functional connectivity: evidence for an imbalance of external/internal information integration in autism
Source: J Neurodev Disord. 2022 Aug 27;14:47. doi: 10.1186/s11689-022-09456-8 (PMC9419397; doi:10.1186/s11689-022-09456-8)
Supplement: Supplementary file 2 — Additional file 2. Backward stepwise regression analyses with age and ASD symptomatology (AQ) as individual predictors on connectivity values (within and between-RSN functional connectivity) that were significantly different between groups. Significant results were obtained only for the TD group. SMN: sensorimotor network; DAN: dorsal attention network; DMN: default mode network; L: left, R: right. RSNs: Resting State Networks. [file 11689_2022_9456_MOESM2_ESM.xlsx]

## Sheet: Feuil1
		AGE		Autistic Quotient
Within RSNs		R Square	p-Value	R Square	p-Value
SMN
Medial frontal gyrus	Precentral gyrus R	0.18	0.008	0.01	0.49
DAN
Precuneus-Superior parietal lobule R	Middle frontal gyrus R	0.15	0.16	0.02	0.40
Precuneus L	Middle frontal gyrus R	0.05	0.16	0.18	0.008
Precuneus L	Inferior frontal gyrus R	0.11	0.04	0.05	0.18
Middle temporal gyrus R	Inferior frontal gyrus R	0.17	0.01	0.02	0.32
Precuneus-Superior parietal lobule R	Inferior parietal lobule R	0.12	0.03	0.04	0.20
DMN
Superior temporal gyrus L	Posterior cingulate cortex	0.05	0.14	0.15	0.02
Superior temporal gyrus R	Posterior cingulate cortex	0.11	0.04	0.03	0.30
Between RSNs
SMN-DAN
Medial frontal gyrus	Superior parietal lobule L	0.15	0.02	0.004	0.68
Transverse temporal gyrus L	Precuneus - Superior parietal lobule R	0.008	0.57	0.13	0.02
Medial frontal gyrus	Precuneus-Superior parietal lobule R	0.16	0.01	0.08	0.07
Precentral gyrus R	Inferior parietal lobule R	0.18	0.008	0.06	0.11
Medial frontal gyrus	Precuneus L	0.17	0.009	0.03	0.26
SMN-DMN
Medial frontal gyrus	Superior temporal gyrus R	0.04	0.16	0.19	0.007
DAN-DMN
Precuneus - Superior parietal lobule R	Superior temporal gyrus R	0.11	0.04	0.04	0.18
Table2: Backward stepwise regression analyses with age and ASD symptomatology (AQ) as individual predictors on connectivity values (within and between-RSN functional connectivity) that were significantly different between groups. Significant results were obtained only for the TD group.
SMN: sensorimotor network; DAN: dorsal attention network; DMN: default mode network; L: left, R: right. RSNs: Resting State Networks
